# Supplementary material for: Factors Influencing the Adjuvant Therapy Decision: Results of a Real-World Multicenter Data Analysis of 904 Melanoma Patients
Source: Cancers (Basel). 2021 May 12;13(10):2319. doi: 10.3390/cancers13102319 (PMC8151445; doi:10.3390/cancers13102319)
Supplement: Supplementary file 1 [file cancers-13-02319-s001.zip]

Archive with 1 entries (1 files):
- cancers-1192266-SI.pdf
